# Supplementary material for: Effects of operational taxonomic unit inference methods on soil microeukaryote community analysis using long‐read metabarcoding
Source: Ecol Evol. 2022 Mar 8;12(3):e8676. doi: 10.1002/ece3.8676 (PMC8928899; doi:10.1002/ece3.8676)
Supplement: Supplementary file 2 — Data S1 [file ECE3-12-e8676-s004.sh]

#!/usr/bin/env bash
# usage: clust_consensus.sh seqrun n uc ccs
# takes a space/newline-delimited list of dereplicated sequence identifiers from stdin,
# finds the original sequences in the provided .uc file
# (from USEARCH/VSEARCH),
# then looks up those sequences in the provided fastq file (from CCS)
# and generates a quality-aware consensus sequence using c3s.
# output is written on stdout.
# a log is written to "logs/consswarm_${seqrun}_${n}.log"
#
# positional arguments:
#
# seqrun: name of the entire sequencing run; e.g. pb_676.  Only used for logging.
# n: number of the cluster. Used to generate the output file name.
# uc: path to the *.uc file
# ccs: path to the .fastq (optionally gzipped) file containing the ccs sequences
#
# To generate consensus sequences for all clusters, use xargs or gnu parallel,
# e.g.:
# cat clusterfile | { parallel --pipe -N1 -j 8 clust_consensus.sh my_seqrun {#} dereplicated.uc ccs.fastq.gz; } >consensus.fasta
#
# where:
# "clusterfile"" contains sequence names from the "dereplicated.uc"" file,
# one cluster per line, as output by gefast;
# "-j 8"" to use 8 cores in parallel;
# "dereplicated.uc"" is the output of
# vsearch --derep_fulllength ccs.fastq.gz -uc dereplicated.uc ;
# "ccs.fastq.gz"" contains CCS read sequences and quality scores;
# and "consensus.fasta"" is the name of the file where output is written.
seqrun="$1"
shift
printf -v n "%05d" $1
shift
uc="$1"
shift
ccs="$1"
shift
conslog="logs/consswarm_${seqrun}_${n}.log"
echo "conslog=${conslog}" >"${conslog}"
echo "seqrun=${seqrun}" >>"${conslog}"
echo "n=$n" >>"${conslog}"
echo "uc=$uc" >>"${conslog}"
echo "ccs=$ccs" >>"${conslog}"
echo "mapping swarm to reads" >>"${conslog}"
templabel=$(mktemp)
tempfastq=$(mktemp --suffix ".fastq")
tempfasta=$(mktemp --suffix ".fasta")
trap 'rm $templabel $tempfastq $tempfasta' EXIT
tr " " "\\n" 2>>"${conslog}" |
# remove abundances
sed -n 's/ccs;size=[0-9]*$/ccs/p' 2>>"${conslog}" |
# find all lines in the clustering file that contain one of these sequence ids
grep -F -f - "${uc}" 2>>"${conslog}" |
# S and H represent the first and subsequent sequences in the cluster
# column 9 is the query sequence
awk '/^[SH]/{print $9}' >${templabel} 2>>"${conslog}" &&
echo "extracting $(wc -l <${templabel}) reads" >>"${conslog}" &&
# extract the sequences from the ccs file
vsearch --fastx_getseqs "${ccs}" \
  --threads 1\
  --labels "${templabel}"\
  --fastqout "${tempfastq}" &>>"${conslog}" &&
echo "finding consensus" >>"${conslog}" &&
bin/c3s "${tempfastq}" "${tempfasta}" &>>"${conslog}" &&
sed 's/>consensus/&'$n'/' "${tempfasta}" 2>>"${conslog}"
