# Supplementary material for: Effects of operational taxonomic unit inference methods on soil microeukaryote community analysis using long‐read metabarcoding
Source: Ecol Evol. 2022 Mar 8;12(3):e8676. doi: 10.1002/ece3.8676 (PMC8928899; doi:10.1002/ece3.8676)
Supplement: Supplementary file 5 — Data S4 [file ECE3-12-e8676-s001.xlsx]

## Sheet: Sheet1
Title	Effects of operational taxonomic unit inference methods on soil microeukaryote community analysis using long‐read metabarcoding
Author	Shadi Eshghi Sahraei, Brendan Furneaux, Kerri Kluting, Mustafa Zakieh, Håkan Rydin, Håkan Hytteborn, Anna Rosling
Significantly different OTU_S

## Sheet: Significantly different OTU_Ss
OTU_S	baseMean	WET	DRY	log2FoldChange	lfcSE	stat	pvalue	padj	kingdom	phylum	class	order	family	genus
swarm_00006	425	150	37.4409	2.6965	0.613102	4.39812	1.09192e-05	0.00417897	Fungi	Ascomycota	Leotiomycetes	Thelebolales	Pseudeurotiaceae	Pseudeurotium
swarm_00014	386	3	22.5859	7.56244	1.45636	5.1927	2.07263e-07	0.000160836	Fungi	NA	NA	NA	NA	NA
swarm_00027	246	57	26.9554	4.00356	0.994953	4.02386	5.72511e-05	0.00916395	Fungi	Ascomycota	Leotiomycetes	Helotiales	Hyaloscyphaceae	Cistella
swarm_00030	303	58	24.4043	3.62657	0.805067	4.50468	6.64742e-06	0.00343893	Fungi	Basidiomycota	Microbotryomycetes	NA	NA	NA
swarm_00040	0	102	4.53776	-5.22992	1.46143	-3.57862	0.00034541	0.0406161	Fungi	NA	NA	NA	NA	NA
swarm_00049	133	16	9.55917	4.36533	1.02216	4.27069	1.94865e-05	0.00504051	Fungi	Ascomycota	Dothideomycetes	Pleosporales	Massarinaceae	Stagonospora
swarm_00069	116	3	6.30011	5.82885	1.38553	4.20696	2.5883e-05	0.00573862	Fungi	Ascomycota	Leotiomycetes	Helotiales	Hyaloscyphaceae	Cistella
swarm_00079	243	1	9.49801	6.94066	1.87195	3.70772	0.000209137	0.0295073	Fungi	NA	NA	NA	NA	NA
swarm_00086	49	18	7.70799	6.92331	1.72368	4.01659	5.90461e-05	0.00916395	Fungi	Basidiomycota	Agaricomycetes	NA	NA	NA
swarm_00109	53	1	3.12226	5.32142	1.49345	3.56319	0.000366382	0.0406161	Fungi	Ascomycota	Leotiomycetes	Helotiales	Hyaloscyphaceae	Cistella
swarm_00138	40	0	2.9987	5.55059	1.35746	4.08897	4.33298e-05	0.00840599	Fungi	NA	NA	NA	NA	NA
swarm_00008	335	1	23.3681	8.23505	1.3399	6.14604	7.94414e-10	1.23293e-06	Rhizaria	NA	NA	NA	NA	NA
swarm_00024	153	1	10.8833	7.13014	2.03576	3.50245	0.000461001	0.0476982	Alveolata	Ciliophora	Spirotrichea	Sporadotrichida	Oxytrichidae	Laurentiella
swarm_00029	0	209	7.49072	-5.96099	1.36958	-4.35244	1.34632e-05	0.00417897	Rhizaria	Endomyxa	Endomyxa_incertae_sedis	Endomyxa_incertae_sedis	Plasmodiophoridae	Polymyxa
swarm_00047	115	9	9.7662	4.99322	1.39415	3.58155	0.000341565	0.0406161	Rhizaria	Phytomyxea	NA	NA	NA	NA
