# Supplementary material for: Effects of operational taxonomic unit inference methods on soil microeukaryote community analysis using long‐read metabarcoding
Source: Ecol Evol. 2022 Mar 8;12(3):e8676. doi: 10.1002/ece3.8676 (PMC8928899; doi:10.1002/ece3.8676)
Supplement: Supplementary file 6 — Data S5 [file ECE3-12-e8676-s002.xlsx]

## Sheet: Sheet2
Title	Effects of operational taxonomic unit inference methods on soil microeukaryote community analysis using long‐read metabarcoding
Author	Shadi Eshghi Sahraei, Brendan Furneaux, Kerri Kluting, Mustafa Zakieh, Håkan Rydin, Håkan Hytteborn, Anna Rosling
Plants present along transect 1 and 4

## Sheet: Transect 1 and 4
Transect	1	1	1	1	1	1	1	1	1	1	1	1	1	1	1	1	1	1	1	1	1	1	1	1	1	1	1	1	4	4	4	4	4	4	4	4	4	4	4	4	4	4	4	4
Plot no	1	2	3	4	5	6	7	8	9	10	11	12	13	14	15	16	17	18	19	20	21	22	23	24	25	26	27	28	61	62	63	64	65	66	67	68	69	70	71	72	73	74	75	76
Achillea millefolium			1						1																				1	2	3
Achillea ptarmica													1
Agrostis capillaris					1	4		1
Agrostis stolonifera																																			1	1
Alchemilla sp.									1																		1		1				1											1
Alopecurus arundinaceus																	1	1		1
Alopecurus pratensis	5	5	3	4	1	1	1	1	1	2	1	2	1	1	1	1											3	4	2	3	1	1	1	1	1						1		1	1
Alopecurus pratensis x arundinaceus																																				1						1		1
Anthriscus sylvestris																										1		1	1
Argentina anserina															1																				1	1
Avenula pubescens			1					1	1	1	1		1			1													1	1	1	1	1
Caltha palustris																		1																			1
Capsella bursa-pastoris		1
Cardamine pratensis											1		1	1																			1
Carex acuta														1		1	3		5	5	5	5	5	5	3	2	1									1	1	5	4	4	4	1
Carex cespitosa													1	4	5	3	4	4								5	1														2	5	4	1
Carex disticha							1									3	2	3	2					1	2								1		1	1	4			2	1	1
Carex hirta														1
Carex nigra																																	1
Carex vesicaria																								1
Cerastium fontanum				1	1	1					1	1	1	1	1	1														1	1	1	1	1	1	1
Cirsium arvense		1					1			1	1	1	1														1	1				1											1
Cirsium palustre																										1
Cirsium sp.		1																								1
Dactylis glomerata	3		1																										1
Deschampsia cespitosa		1	1	3	3	2	1	1		1	1	1	1	1	1	1													1	1	1	1	1	1	1	1
Elytrigia repens			1	1	1	1	2	1					1		1												1	1	1	1	1	2	1		1	1	1						1	1
Equisetum fluviatile																		1	1	1	1	1	1	1	1											1	1	1	1	1	1	1
Festuca rubra			4	2	1	1	1	3	4	1	1	1	1	1	1	1											1		2	2	2	1	1	1	1	2						1		1
Filipendula ulmaria													1	2	2	3	2	1							1	1	4						1	1	1	2	2					4	5	5
Fritillaria meleagris					1		1	1	1	1	1	1	1	1	1	1										1	1			1		1	1		1		1					1	1	1
Galium aparine																												1																1
Galium boreale													1	1																													1
Galium mollugo																																												1
Galium palustre																			1	1	1		1	1			1													1
Galium uliginosum							1					1		1	1	1										1	1						1			1				1			1
Galium verum								1	1		1		1																1		1		1											1
Geum rivale								1	1		1	2	1	1	1	1																1	1	1	1								1	1
Glechoma hederacea									1	1																			1			1												1
Glyceria maxima																																						1	1
Lathyrus pratensis						1	1	1	1	3	2	1	1	1	1	1	1	1								1	1		1	1	1	1	1	1	1	1	1				1	1	1
Lemna minor																					1	1	1	1
Lemna trisulca																						1	1	1
Leontodon autumnalis													1																				1	1	1
Lycopus europaeus																																									1
Lysimachia nummularia																1																	1											1
Lysimachia thyrsiflora																																							1	1
Lysimachia vulgaris																									1																2
Persicaria amphibia														1	1	1			1	1					1					1	1	1		1			1	1
Peucedanum palustre																										1
Phalaris arundinacea																																					1				1
Phleum pratense		2	1	1	1	1	2	4	3	3	3	3	1	1	1	1												1	1	1		1	1	1	1	1
Plantago major	1
Poa palustris																																										1
Poa pratensis	4	4	1	1	1	1		1	1				1																						1	3						1		1
Poa trivialis	1	1	1	1	1		1	1	1	1	1	1	1	1	1	1										1		1	1		1	1				1						1	1	1
Potentilla reptans		1																													1
Ranunculus acris			1	1	1	1	2	1	1	1	1	1	1		1	1	1												1	1	1	2	1	1	1	1
Ranunculus auricomus								1	1	1	1	1	1	1	1	1											1		1	1	1		1	1	1	1	1					1	1
Ranunculus repens	1	1		1										1	1	1																1		1	1	1
Rumex acetosa			1	1	1	1	1	1	1	1	1	1		1	1	1										1	1		1	1	1	1	1	1
Rumex aquaticus																																									1
Rumex sp			1	1
Saxifraga granulata																																												1
Schedonorus pratensis	1	1						1	1	1	1	1	1	1	1	2														1		1	2	3	2	1
Stellaria graminea	1	1	1	1	1	1	1	1	1	1	1	1	1	1	1	1													1	1	1	1	1	1		1								1
Stellaria palustris																			1			1																	1
Symphytum x uplandicum																												2
Taraxacum spp.	2		1		1	1	1			1	1	1	1	1		1												1		1		1	1	1	1
Thalictrum flavum																									1												1				1
Tragopogon pratensis	1
Trifolium pratense		1				1	1	1	1	2	2	3	3	2	2	1															2	1	2	2	2
Trifolium repens	3	2	1	2	3	3	5	2	1	2		1	1	1	1	1														1	2	3	2	5	2
Urtica dioica																												1
Utricularia vulgaris																						1
Veronica chamaedrys			1					1	1		1		1														1		1	1	1													1
Veronica serpyllifolia								1
Vicia cracca			2	1	3	3	2	1	1	1	3	2	1	1	1	1										1	1		2	3	2	1		1	1	1	1					1	1
Vicia sepium								1	1	1
Asteracea sp1									1
Asteracea sp2										1	1
Dicotelydon sp1											1
Dicotelydon sp2																	1
Dicotelydon sp3 (Caryophyllaceae)																																						1
Unknown																											1
